# Supplementary material for: Effects of the Government Response and Community Mobility on the COVID-19 Pandemic in Southeast Asia
Source: Healthcare (Basel). 2022 Oct 11;10(10):2003. doi: 10.3390/healthcare10102003 (PMC9602190; doi:10.3390/healthcare10102003)
Supplement: Supplementary file 1 [file healthcare-10-02003-s001.zip]

Archive with 1 entries (1 files):
- healthcare-1907646-supplementary.pdf
